# Supplementary material for: Protection of Water Resources from Agriculture Pollution: An Integrated Methodological Approach for the Nitrates Directive 91–676-EEC Implementation
Source: Int J Environ Res Public Health. 2021 Dec 17;18(24):13323. doi: 10.3390/ijerph182413323 (PMC8704299; doi:10.3390/ijerph182413323)
Supplement: Supplementary file 1 [file ijerph-18-13323-s001.zip]

Archive with 1 entries (1 files):
- ijerph-1513273-supplementary.pdf
